# Supplementary material for: Genome Wide Association Analysis Reveals New Production Trait Genes in a Male Duroc Population
Source: PLoS One. 2015 Sep 29;10(9):e0139207. doi: 10.1371/journal.pone.0139207 (PMC4587933; doi:10.1371/journal.pone.0139207)
Supplement: S1 Table — (XLSX) [file pone.0139207.s002.xlsx]

## Sheet: D100
SNP ID	SSC.1	Position	N	Adjusted p-value	Nearest Gene	Gene ID	Distance	Gene Location2
DRGA0002791	2	23531031	792	0.0324	LRRC4C	ENSSSCG00000013286	31959	Chromosome 2: 23,562,990-23,564,912
ALGA0012526	2	23588944	792	0.0209	LRRC4C	ENSSSCG00000013286	23982	Chromosome 2: 23,562,990-23,564,912
MARC0050788	2	23647170	792	0.0209	LRRC4C	ENSSSCG00000013286	82258	Chromosome 2: 23,562,990-23,564,912
DRGA0002876	2	29530558	792	0.0001	FBXO3	ENSSSCG00000025765	within	Chromosome 2: 29,513,799-29,539,561
MARC0024404	2	30918580	792	9.999e-05	WT-1	ENSSSCG00000013316	within	Chromosome 2: 30,902,193-30,945,293
MARC0041999	2	30971975	792	9.999e-05		ENSSSCG00000024950	15767	Chromosome 2: 30,987,742-31,245,698
MARC0058842	2	135776157	792	0.0194	PRRC1	ENSSSCG00000014252	within	Chromosome 2: 135,775,746-135,854,043
ALGA0015941	2	135823035	792	0.045	PRRC1	ENSSSCG00000014252	within	Chromosome 2: 135,775,746-135,854,043
ALGA0030515	5	10922109	792	0.0199	MS4A4A	ENSSSCG00000013101	within	Chromosome 2: 10,915,161-10,927,118
ALGA0030513	5	11029721	792	0.0202	STX3	ENSSSCG00000013119	31780	Chromosome 2: 11,061,501-11,080,872
MARC0091155	6	138154672	792	0.0009	DOCK7	ENSSSCG00000003818	within	Chromosome 6: 138,042,658-138,172,957
ASGA0030028	6	144900841	792	0.0001		ENSSSCG00000024345	365996	Chromosome 6: 145,266,837-145,273,453
ALGA0110196	6	144977414	792	0.0001		ENSSSCG00000024345	289423	Chromosome 6: 145,266,837-145,273,453
DRGA0008609	8	67430470	792	0.0471	EPHA5	ENSSSCG00000008919	within	Chromosome 8: 67,246,449-67,540,672
H3GA0024924	8	67546735	792	0.0471	EPHA5	ENSSSCG00000008919	6063	Chromosome 8: 67,246,449-67,540,672
ASGA0085363	8	68055002	792	0.0471		ENSSSCG00000022232	450839	Chromosome 8: 67,604,044-67,604,163
ASGA0038876	8	68093997	792	0.0471		ENSSSCG00000022232	489834	Chromosome 8: 67,604,044-67,604,163
DBKK0000239	8	112417740	792	0.0072	SYNPO2	ENSSSCG00000009111	within	Chromosome 8: 112,415,522-112,556,423
MARC0030447	8	128614820	792	0.0037	PPP3CA	ENSSSCG00000009172	within	Chromosome 8: 128,461,097-128,798,143
ALGA0049389	8	128724560	792	0.0342	PPP3CA	ENSSSCG00000009172	within	Chromosome 8: 128,461,097-128,798,143
ASGA0039766	8	128777234	792	0.0036	PPP3CA	ENSSSCG00000009172	within	Chromosome 8: 128,461,097-128,798,143
ASGA0039796	8	129447266	792	0.0114	DDIT4L	ENSSSCG00000025240	103131	Chromosome 8: 129,550,397-129,555,105
ALGA0049429	8	129566735	792	0.0207	DDIT4L	ENSSSCG00000025240	11630	Chromosome 8: 129,550,397-129,555,105
ALGA0123956	8	129603359	792	0.018	DDIT4L	ENSSSCG00000025240	48254	Chromosome 8: 129,550,397-129,555,105
MARC0058493	8	129646334	792	0.0207	DDIT4L	ENSSSCG00000025240	91229	Chromosome 8: 129,550,397-129,555,105
ALGA0120724	8	129671938	792	0.0093	H2AFZ	ENSSSCG00000009178	71753	Chromosome 8: 129,743,691-129,745,568
MARC0114212	8	135272630	792	0.0481		ENSSSCG00000009199	within	Chromosome 8: 135,272,060-135,273,409
ASGA0040214	8	141723010	792	0.0223	PTPN13	ENSSSCG00000026655	139092	Chromosome 8: 141,369,845-141,583,918
ALGA0049938	8	141745061	792	0.0223	PTPN13	ENSSSCG00000026655	161143	Chromosome 8: 141,369,845-141,583,918
ALGA0049957	8	141819688	792	0.0223	MAPK10	ENSSSCG00000009228	177887	Chromosome 8: 141,997,575-142,137,195
ALGA0049963	8	141941102	792	0.0223	MAPK10	ENSSSCG00000009228	56473	Chromosome 8: 141,997,575-142,137,195
ASGA0083677	8	142160674	792	0.0185	ARHGAP24	ENSSSCG00000009229	within	Chromosome 8: 142,148,085-142,647,169
ALGA0106925	8	142232561	792	0.0185	ARHGAP24	ENSSSCG00000009229	within	Chromosome 8: 142,148,085-142,647,169
MARC0030848	8	142280322	792	0.0185	ARHGAP24	ENSSSCG00000009229	within	Chromosome 8: 142,148,085-142,647,169
ALGA0115928	8	142354521	792	0.0188	ARHGAP24	ENSSSCG00000009229	within	Chromosome 8: 142,148,085-142,647,169
MARC0043297	8	142389682	792	0.0185	ARHGAP24	ENSSSCG00000009229	within	Chromosome 8: 142,148,085-142,647,169
MARC0065051	8	143917493	792	0.0352	NKX6-1	ENSSSCG00000009232	115935	Chromosome 8: 143,799,034-143,801,558
ASGA0040372	8	144274539	792	0.0156	AGPAT9	ENSSSCG00000009233	807	Chromosome 8: 144,210,507-144,273,732
ASGA0050680	11	42442467	792	0.0222		ENSSSCG00000009454	3812064	Chromosome 11: 46,254,531-46,523,692
INRA0036137	11	42745437	792	0.0222		ENSSSCG00000009454	340136	Chromosome 11: 43,085,573-43,088,671
DRGA0011150	11	42800928	792	0.0222		ENSSSCG00000009454	284645	Chromosome 11: 43,085,573-43,088,671
DRGA0011174	11	43707569	792	0.006		ENSSSCG00000009455	525782	Chromosome 11: 43,176,756-43,181,787
ALGA0062004	11	43896835	792	0.006		ENSSSCG00000009455	715048	Chromosome 11: 43,176,756-43,181,787
ALGA0062008	11	44061466	792	0.006		ENSSSCG00000009455	879679	Chromosome 11: 43,176,756-43,181,787
DRGA0011194	11	45167735	792	0.0186	KLHL1	ENSSSCG00000009456	1086796	Chromosome 11: 46,254,531-46,523,692
ASGA0050717	11	45189157	792	0.006	KLHL1	ENSSSCG00000009456	1065374	Chromosome 11: 46,254,531-46,523,692
DRGA0011201	11	45502374	792	0.006	KLHL1	ENSSSCG00000009456	752157	Chromosome 11: 46,254,531-46,523,692
DRGA0011202	11	45520093	792	0.006	KLHL1	ENSSSCG00000009456	734438	Chromosome 11: 46,254,531-46,523,692
MARC0114526	11	46401687	792	0.0171	KLHL1	ENSSSCG00000009456	within	Chromosome 11: 46,254,531-46,523,692
DRGA0011230	11	46616903	792	0.006		ENSSSCG00000023860	46108	Chromosome 11: 46,663,011-46,663,511
ASGA0050735	11	46664097	792	0.006		ENSSSCG00000023860	586	Chromosome 11: 46,663,011-46,663,511
SIRI0001175	11	46917058	792	0.006		ENSSSCG00000023860	253547	Chromosome 11: 46,663,011-46,663,511
H3GA0031870	11	48137016	792	0.0048		ENSSSCG00000023251	71133	Chromosome 11: 48,208,149-48,289,839
INRA0036273	11	48249757	792	0.0089		ENSSSCG00000023251	within	Chromosome 11: 48,208,149-48,289,839
ALGA0062111	11	48508751	792	0.0089	DACH1	ENSSSCG00000009457	within	Chromosome 11: 48,302,561-48,598,619
ALGA0062128	11	48795849	792	0.0102	DACH1	ENSSSCG00000009457	197230	Chromosome 11: 48,302,561-48,598,619
M1GA0016160	12	11341028	792	0.0163		ENSSSCG00000027336	68046	Chromosome 12: 11,409,074-11,414,681
ALGA0064943	12	11358476	792	0.0163		ENSSSCG00000027336	50598	Chromosome 12: 11,409,074-11,414,681
ALGA0064952	12	11372599	792	0.0163		ENSSSCG00000027336	36475	Chromosome 12: 11,409,074-11,414,681
H3GA0033471	12	11462476	792	0.0163	ABCA5	ENSSSCG00000017255	within	Chromosome 12: 11,441,875-11,488,394
M1GA0016164	12	11753823	792	0.0163	ABCA9	ENSSSCG00000017257	within	Chromosome 12: 11,732,391-11,787,345
H3GA0033486	12	11915433	792	0.0163		ENSSSCG00000027141	45826	Chromosome 12: 11,961,259-11,967,328
ASGA0096920	12	61521149	792	0.0431		ENSSSCG00000018025	266790	Chromosome 12: 61,243,376-61,254,359
ASGA0099656	12	61530557	792	0.0431		ENSSSCG00000018025	276198	Chromosome 12: 61,243,376-61,254,359
ASGA0083052	12	61540138	792	0.0431		ENSSSCG00000018025	285779	Chromosome 12: 61,243,376-61,254,359
MARC0077450	12	61568245	792	0.0431		ENSSSCG00000018025	313886	Chromosome 12: 61,243,376-61,254,359
INRA0040170	13	53023515	792	0.0447	LRIG1	ENSSSCG00000011499	252582	Chromosome 13: 52,650,883-52,770,933
ASGA0099677	13	53707241	792	0.0447	SUCLG2	ENSSSCG00000011501	within	Chromosome 13: 53,672,062-54,030,642
ASGA0058822	13	139142736	792	0.0134	FGF12	ENSSSCG00000029252	159177	Chromosome 13: 138,749,975-138,983,559
ALGA0109869	13	210415823	792	0.0068	SIM2	ENSSSCG00000027179	24159	Chromosome 13: 210,439,982-210,478,671
CASI0006590	16	37237244	792	0.0263	ANKRD55	ENSSSCG00000016917	60041	Chromosome 16: 37,297,285-37,395,897
ALGA0112710	16	37673844	792	0.0263	IL31RA	ENSSSCG00000016915	63758	Chromosome 16: 37,561,925-37,610,086
ALGA0090312	16	37793490	792	0.0364	IL31RA	ENSSSCG00000016915	183404	Chromosome 16: 37,561,925-37,610,086
H3GA0046586	16	50554542	792	0.0119	PIK3R1	ENSSSCG00000016958	175102	Chromosome 16: 50,367,103-50,379,440
ASGA0073321	16	50694016	792	0.0099	PIK3R1	ENSSSCG00000016958	314576	Chromosome 16: 50,367,103-50,379,440
ASGA0074417	16	79601155	792	0.0036	SEMA5A	ENSSSCG00000017095	306799	Chromosome 16: 78,913,410-79,294,356
ASGA0078966	18	15079181	792	0.0231	CALD1	ENSSSCG00000016535	within	Chromosome 18: 15,075,829-15,194,597
ALGA0116114	18	15594213	792	0.0416	AKR1B1	ENSSSCG00000016539	23325	Chromosome 18: 15,596,721-15,615,030
SNP, single nucleotide polymorphisms; 1Sus scrofa chromosome; 2Derived from the current porcine genome sequence assembly (Sscrofa10.2) (http://www.ensembl.org/Sus_scrofa/Info/Index);

## Sheet: FCR
SNP ID	SSC.1	Position	N	Adjusted p-value	Nearest Gene	Gene ID	Distance	Gene Location2
ASGA0098908	3	20130526	790	0.0204	JMJD5	ENSSSCG00000007818	243725	Chromosome 3: 19,871,943-19,886,801
M1GA0006127	4	102622159	790	0.0449	SEMA4A	ENSSSCG00000006495	within	Chromosome 4: 102,610,616-102,625,450
MARC0021687	4	105222446	790	0.0391	PGLYRP3	ENSSSCG00000027322	17593	Chromosome 4: 105,188,384-105,204,853
INRA0015807	4	105568818	790	0.003	IVL	ENSSSCG00000006595	23528	Chromosome 4: 105,592,346-105,593,438
MARC0044209	4	105640667	790	0.0438	SMCP	ENSSSCG00000006594	28421	Chromosome 4: 105,607,727-105,612,246
ISU10000732	4	111821142	790	0.0197	WARS	ENSSSCG00000006721	within	Chromosome 4: 111,777,778-111,862,855
ALGA0116609	4	111933479	790	0.0149		ENSSSCG00000027153	8628	Chromosome 4: 111,920,450-111,924,851
MARC0082004	4	111993928	790	0.0149	TBX15	ENSSSCG00000006725	within	Chromosome 4: 111,992,595-112,035,055
ASGA0021453	4	112014396	790	0.0108	TBX15	ENSSSCG00000006725	within	Chromosome 4: 111,992,595-112,035,055
INRA0016084	4	112040937	790	0.0021	TBX15	ENSSSCG00000006725	5882	Chromosome 4: 111,992,595-112,035,055
M1GA0006469	4	122778198	790	0.0261	VAV3	ENSSSCG00000006851	within	Chromosome 4: 122,656,458-122,879,785
MARC0012167	5	77099509	790	0.0067	ADAMTS20	ENSSSCG00000000795	224865	Chromosome 5: 77,324,374-77,484,603
ALGA0032939	5	77838495	790	0.0449		ENSSSCG00000022872	99060	Chromosome 5: 77,739,133-77,739,435
DIAS0002831	5	78429607	790	0.0344	NELL2	ENSSSCG00000000802	within	Chromosome 5: 78,417,882-78,687,030
ALGA0032957	5	78506241	790	0.0297	NELL2	ENSSSCG00000000802	within	Chromosome 5: 78,417,882-78,687,030
H3GA0016877	5	78589359	790	0.0236	NELL2	ENSSSCG00000000802	within	Chromosome 5: 78,417,882-78,687,030
ALGA0038357	7	7738130	790	0.0096	C6ORF52	ENSSSCG00000001040	4706	Chromosome 7: 7,742,836-7,750,084
ALGA0049497	8	131398397	790	0.0397	C4ORF37	ENSSSCG00000009188	183212	Chromosome 8: 131,181,709-131,215,185
ALGA0049500	8	131423211	790	0.0397	C4ORF37	ENSSSCG00000009188	208026	Chromosome 8: 131,181,709-131,215,185
DRGA0008822	8	131445468	790	0.0397	C4ORF37	ENSSSCG00000009188	230283	Chromosome 8: 131,181,709-131,215,185
H3GA0028848	9	73449361	790	0.0111		ENSSSCG00000023879	26707	Chromosome 9: 73,476,068-73,497,919
ALGA0056119	9	73545919	790	0.0111		ENSSSCG00000015647	within	Chromosome 9: 73,508,690-73,590,643
H3GA0028855	9	73703927	790	0.0055	MAPKAPK2	ENSSSCG00000015650	within	Chromosome 9: 73,667,346-73,718,361
ASGA0044667	9	137157685	790	0.0307	ARPC5	ENSSSCG00000015560	10376	Chromosome 9: 137,168,061-137,178,358
MARC0058822	10	35783956	790	0.0375	FRMD3	ENSSSCG00000010962	within	Chromosome 10: 35,717,076-35,792,553
H3GA0052927	10	36057791	790	0.0225	RASEF	ENSSSCG00000010964	45613	Chromosome 10: 36,103,404-36,158,745
ALGA0086784	15	123675955	790	0.0026		ENSSSCG00000023447	93555	Chromosome 15: 123,580,021-123,582,400
ALGA0086789	15	123902773	790	0.0026	MAP2	ENSSSCG00000016151	201050	Chromosome 15: 124,103,823-124,184,566
ALGA0086800	15	124348197	790	0.0181	UNC80	ENSSSCG00000016153	within	Chromosome 15: 124,213,339-124,433,970
MARC0005426	15	124658364	790	0.0106	KANSL1L	ENSSSCG00000022830	within	Chromosome 15: 124,563,202-124,740,175
INRA0050061	15	125233134	790	0.0036	CPS1	ENSSSCG00000016159	within	Chromosome 15: 125,183,127-125,279,114
DRGA0015429	15	125432983	790	0.0036	CPS1	ENSSSCG00000016159	153869	Chromosome 15: 125,183,127-125,279,114
DRGA0015443	15	125913655	790	0.0036	ERBB4	ENSSSCG00000016160	178900	Chromosome 15: 126,092,555-126,283,983
ALGA0086847	15	126041927	790	0.0036	ERBB4	ENSSSCG00000016160	50628	Chromosome 15: 126,092,555-126,283,983
DRGA0015446	15	126098646	790	0.0036	ERBB4	ENSSSCG00000016160	within	Chromosome 15: 126,092,555-126,283,983
DRGA0015447	15	126154684	790	0.0036	ERBB4	ENSSSCG00000016160	within	Chromosome 15: 126,092,555-126,283,983
MARC0090110	15	126285452	790	0.0036	ERBB4	ENSSSCG00000016160	1469	Chromosome 15: 126,092,555-126,283,983
DRGA0015465	15	127201004	790	0.0099		ENSSSCG00000029020	118749	Chromosome 15: 127,081,634-127,082,255
INRA0050105	15	127369115	790	0.0106		ENSSSCG00000029020	286860	Chromosome 15: 127,081,634-127,082,255
ALGA0111956	15	127696326	790	0.0106	IKZF2	ENSSSCG00000016164	within	Chromosome 15: 127,685,830-127,740,305
ALGA0086882	15	128082556	790	0.0195	SPAG16	ENSSSCG00000016166	3649	Chromosome 15: 128,031,334-128,078,907
ASGA0070443	15	128115832	790	0.0195	SPAG16	ENSSSCG00000016166	36925	Chromosome 15: 128,031,334-128,078,907
ASGA0070437	15	128149308	790	0.0195	SPAG16	ENSSSCG00000016166	70401	Chromosome 15: 128,031,334-128,078,907
MARC0034868	15	128321481	790	0.0195	SPAG16	ENSSSCG00000016166	242574	Chromosome 15: 128,031,334-128,078,907
ALGA0086892	15	128437644	790	0.0195		ENSSSCG00000029683	155849	Chromosome 15: 128,593,493-128,594,377
MARC0047787	15	128462408	790	0.0195		ENSSSCG00000029683	131085	Chromosome 15: 128,593,493-128,594,377
H3GA0044887	15	128773602	790	0.0195		ENSSSCG00000029683	179225	Chromosome 15: 128,593,493-128,594,377
INRA0050132	15	128874727	790	0.0195		ENSSSCG00000029683	280350	Chromosome 15: 128,593,493-128,594,377
ALGA0086903	15	128894663	790	0.0195		ENSSSCG00000029683	300286	Chromosome 15: 128,593,493-128,594,377
MARC0109222	15	129336635	790	0.0392	VWC2L	ENSSSCG00000016168	within	Chromosome 15: 129,321,537-129,345,591
ASGA0100540	15	129344416	790	0.0392	VWC2L	ENSSSCG00000016168	within	Chromosome 15: 129,321,537-129,345,591
ALGA0086910	15	129381081	790	0.0392	VWC2L	ENSSSCG00000016168	35490	Chromosome 15: 129,321,537-129,345,591
DIAS0004502	16	34854206	790	0.0082		ENSSSCG00000024947	within	Chromosome 16: 34,854,096-34,902,399
ASGA0095837	16	35014537	790	0.0082	NDUFS4	ENSSSCG00000016893	21913	Chromosome 16: 34,963,055-34,992,624
ASGA0099845	16	35035130	790	0.0082	NDUFS4	ENSSSCG00000016893	42506	Chromosome 16: 34,963,055-34,992,624
MARC0046404	16	35061304	790	0.0083	NDUFS4	ENSSSCG00000016893	68680	Chromosome 16: 34,963,055-34,992,624
ALGA0090164	16	35074836	790	0.0082	NDUFS4	ENSSSCG00000016893	82212	Chromosome 16: 34,963,055-34,992,624
M1GA0020982	16	35087489	790	0.0082	NDUFS4	ENSSSCG00000016893	94865	Chromosome 16: 34,963,055-34,992,624
M1GA0020980	16	35111313	790	0.0082	NDUFS4	ENSSSCG00000016893	118689	Chromosome 16: 34,963,055-34,992,624
ALGA0090150	16	35144613	790	0.0082	ARL15	ENSSSCG00000016894	133912	Chromosome 16: 35,278,525-35,417,710
ALGA0090171	16	35212148	790	0.0193	ARL15	ENSSSCG00000016894	66377	Chromosome 16: 35,278,525-35,417,710
ALGA0090172	16	35245008	790	0.0082	ARL15	ENSSSCG00000016894	33517	Chromosome 16: 35,278,525-35,417,710
SIRI0000298	16	35311791	790	0.0082	ARL15	ENSSSCG00000016894	within	Chromosome 16: 35,278,525-35,417,710
MARC0059145	16	38144170	790	0.0179	MAP3K1	ENSSSCG00000016918	within	Chromosome 16: 38,138,091-38,212,909
MARC0096465	16	38876699	790	0.0165		ENSSSCG00000016923	5523	Chromosome 16: 38,870,291-38,871,176
MARC0010609	16	38919042	790	0.0165		ENSSSCG00000016923	47866	Chromosome 16: 38,870,291-38,871,176
ALGA0093634	17	21188934	790	0.0174	PAK7	ENSSSCG00000007061	179835	Chromosome 17: 20,830,938-21,009,099
M1GA0022174	17	55069202	790	0.0308	EYA2	ENSSSCG00000007453	within	Chromosome 17: 54,887,016-55,078,442
ASGA0077394	17	55285153	790	0.0308	ZMYND8	ENSSSCG00000007454	2614	Chromosome 17: 55,169,858-55,282,539
H3GA0055126	18	989459	790	0.0132		ENSSSCG00000026661	92989	Chromosome 18: 1,082,448-1,085,403
SNP, single nucleotide polymorphisms; 1Sus scrofa chromosome; 2Derived from the current porcine genome sequence assembly (Sscrofa10.2) (http://www.ensembl.org/Sus_scrofa/Info/Index);

## Sheet: ADG
SNP ID	SSC.1	Position	N	Adjusted p-value	Nearest Gene	Gene ID	Distance	Gene Location2
ASGA0104591	1	285782017	792	0.0432	COL27A1	ENSSSCG00000005487	13962	Chromosome 1: 285,795,979-286,174,228
ALGA0009914	1	292235696	792	0.0071	CDK5RAP2	ENSSSCG00000005505	90720	Chromosome 1: 292,326,416-292,373,287
ASGA0007292	1	292260134	792	0.0071	CDK5RAP2	ENSSSCG00000005505	66282	Chromosome 1: 292,326,416-292,373,287
MARC0008502	2	4614073	792	0.0035	RCE1	ENSSSCG00000012927	within	Chromosome 2: 4,612,347-4,615,044
MARC0002168	5	10619111	792	0.0102	ISX	ENSSSCG00000000153	645041	Chromosome 5: 9,957,810-9,974,070
ALGA0030476	5	10627287	792	0.0107	ISX	ENSSSCG00000000153	653217	Chromosome 5: 9,957,810-9,974,070
H3GA0017073	5	93728609	792	0.026	SOCS2	ENSSSCG00000000910	10755	Chromosome 5: 93,712,449-93,717,854
ASGA0103917	7	104498577	792	0.0487		ENSSSCG00000030582	4560	Chromosome 7: 104,503,137-104,524,774
ASGA0040214	8	141723010	792	0.031	PTPN13	ENSSSCG00000026655	139092	Chromosome 8: 141,369,845-141,583,918
ALGA0049938	8	141745061	792	0.031	PTPN13	ENSSSCG00000026655	161143	Chromosome 8: 141,369,845-141,583,918
ALGA0049957	8	141819688	792	0.031	MAPK10	ENSSSCG00000009228	177887	Chromosome 8: 141,997,575-142,137,195
ALGA0049963	8	141941102	792	0.031	MAPK10	ENSSSCG00000009228	56473	Chromosome 8: 141,997,575-142,137,195
ASGA0083677	8	142160674	792	0.0409	ARHGAP24	ENSSSCG00000009229	within	Chromosome 8: 142,148,085-142,647,169
ALGA0106925	8	142232561	792	0.0409	ARHGAP24	ENSSSCG00000009229	within	Chromosome 8: 142,148,085-142,647,169
MARC0030848	8	142280322	792	0.0409	ARHGAP24	ENSSSCG00000009229	within	Chromosome 8: 142,148,085-142,647,169
ALGA0115928	8	142354521	792	0.0321	ARHGAP24	ENSSSCG00000009229	within	Chromosome 8: 142,148,085-142,647,169
MARC0043297	8	142389682	792	0.0409	ARHGAP24	ENSSSCG00000009229	within	Chromosome 8: 142,148,085-142,647,169
ASGA0048292	10	57954470	792	0.0087	PIP4K2A	ENSSSCG00000011079	within	Chromosome 10: 57,880,200-58,064,685
ASGA0048295	10	57985435	792	0.0087	PIP4K2A	ENSSSCG00000011079	within	Chromosome 10: 57,880,200-58,064,685
ASGA0097997	10	58966663	792	0.0185	MLLT10	ENSSSCG00000011085	29649	Chromosome 10: 58,734,842-58,937,014
ASGA0104751	10	59122927	792	0.0339	SKIDA1	ENSSSCG00000011087	72065	Chromosome 10: 59,048,139-59,050,862
M1GA0025956	10	59185792	792	0.0041	SKIDA1	ENSSSCG00000011087	134930	Chromosome 10: 59,048,139-59,050,862
ASGA0106135	10	59204356	792	0.0031	SKIDA1	ENSSSCG00000011087	153494	Chromosome 10: 59,048,139-59,050,862
ALGA0097335	18	21468847	792	0.0047	SND1	ENSSSCG00000016590	within	Chromosome 18: 21,359,379-21,657,033
SNP, single nucleotide polymorphisms; 1Sus scrofa chromosome; 2Derived from the current porcine genome sequence assembly (Sscrofa10.2) (http://www.ensembl.org/Sus_scrofa/Info/Index);
