# Supplementary material for: Genome Wide Association Analysis Reveals New Production Trait Genes in a Male Duroc Population
Source: PLoS One. 2015 Sep 29;10(9):e0139207. doi: 10.1371/journal.pone.0139207 (PMC4587933; doi:10.1371/journal.pone.0139207)
Supplement: S2 Table — (XLSX) [file pone.0139207.s003.xlsx]

## Sheet: D100
Go sub-ontology	GO term	GO term description	Count	Invovled genes	DAVID P-value
Biological Process	GO:0030182	neuron differentiation	5	KLHL1,STX3 ,DOCK7,NKX6-1 ,SEMA5A	0.0079923
Biological Process	GO:0031175	neuron projection development	4	KLHL1,STX3 ,DOCK7,SEMA5A	0.0113251
Biological Process	GO:0048666	neuron development	4	KLHL1,STX3 ,DOCK7,SEMA5A	0.0238528
Biological Process	GO:0030030	cell projection organization	4	KLHL1,STX3 ,DOCK7,SEMA5A	0.0294831
Biological Process	GO:0006793	phosphorus metabolic process	6	MAPK10,,PPP3CA,PIK3R,ENSSSCG00000018025,EPHA5	0.0302883
Biological Process	GO:0006796	phosphate metabolic process	6	MAPK10,,PPP3CA,PIK3R,ENSSSCG00000018025,EPHA5	0.0302883
Cellur Component	GO:0043005	neuron projection	4	KLHL1,CALD1,STX3,DOCK7	0.04152

## Sheet: FCR
Go sub-ontology	GO term	GO term description	Count	Invovled genes	DAVID P-value
Biological Process	GO:0006793	phosphorus metabolic process	8	EYA2, ERBB4, ENSSSCG00000024947, MAP2, ENSSSCG00000023879, MAP3K1, PAK7, MAPKAPK2	0.000636696
Biological Process	GO:0006796	phosphate metabolic process	8	EYA2, ERBB4, ENSSSCG00000024947, MAP2, ENSSSCG00000023879, MAP3K1, PAK7, MAPKAPK2	0.000636696
Biological Process	GO:0016310	phosphorylation	7	ERBB4, ENSSSCG00000024947, MAP2, ENSSSCG00000023879, MAP3K1, PAK7, MAPKAPK2	0.00138182
Biological Process	GO:0006468	protein amino acid phosphorylation	6	ERBB4, MAP2, ENSSSCG00000023879, MAP3K1, PAK7, MAPKAPK2	0.00375232
Biological Process	GO:0051493	regulation of cytoskeleton organization	3	ARPC5, MAP2, MAP3K1	0.02032
Biological Process	GO:0000272	polysaccharide catabolic process	2	CPS1, PGLYRP3	0.044593
Biological Process	GO:0007242	intracellular signaling cascade	6	RASEF, ENSSSCG00000015647, ENSSSCG00000024947, VAV3, MAP3K1, MAPKAPK2	0.0474606
Biological Process	GO:0033043	regulation of organelle organization	3	ARPC5, MAP2, MAP3K1	0.047941
Cellur Component	GO:0005856	cytoskeleton	8	FRMD3, IVL, ARPC5, ERBB4, SPAG16, ENSSSCG00000015647, MAP2, MAP3K1	0.00668886
Molecular Function	GO:0032553	ribonucleotide binding	9	RASEF, CPS1, ERBB4, ENSSSCG00000027153, ENSSSCG00000023879, MAP3K1, PAK7, ARL15, MAPKAPK2	0.00794929
Molecular Function	GO:0032555	purine ribonucleotide binding	9	RASEF, CPS1, ERBB4, ENSSSCG00000027153, ENSSSCG00000023879, MAP3K1, PAK7, ARL15, MAPKAPK2	0.00794929
Molecular Function	GO:0017076	purine nucleotide binding	9	RASEF, CPS1, ERBB4, ENSSSCG00000027153, ENSSSCG00000023879, MAP3K1, PAK7, ARL15, MAPKAPK2	0.0103385
Molecular Function	GO:0004672	protein kinase activity	5	ERBB4, ENSSSCG00000023879, MAP3K1, PAK7, MAPKAPK2	0.0175811
Molecular Function	GO:0000166	nucleotide binding	9	CPS1, ERBB4, ENSSSCG00000027153, ENSSSCG00000023879, MAP3K1 , PAK7, ARL15, MAPKAPK2	0.0256622
Molecular Function	GO:0005524	ATP binding	7	CPS1, ERBB4, ENSSSCG00000027153, ENSSSCG00000023879, MAP3K1, PAK7, MAPKAPK2	0.0322192
Molecular Function	GO:0032559	adenyl ribonucleotide binding	7	CPS1, ERBB4, ENSSSCG00000027153, ENSSSCG00000023879, MAP3K1, PAK7, MAPKAPK2	0.0341569
Molecular Function	GO:0004674	protein serine/threonine kinase activity	4	ENSSSCG00000023879, MAP3K1, PAK7, MAPKAPK2	0.0348242
Molecular Function	GO:0008289	lipid binding	4	CPS1, ENSSSCG00000015647, VAV3, MAP3K1	0.039065
Molecular Function	GO:0030554	adenyl nucleotide binding	7	CPS1, ERBB4, ENSSSCG00000027153, ENSSSCG00000023879, MAP3K1, PAK7, MAPKAPK2	0.0426901
Molecular Function	GO:0001883	purine nucleoside binding	7	CPS1, ERBB4, ENSSSCG00000027153, ENSSSCG00000023879, MAP3K1, PAK7, MAPKAPK2	0.0455007
Molecular Function	GO:0001882	nucleoside binding	7	CPS1, ERBB4, ENSSSCG00000027153, ENSSSCG00000023879, MAP3K1, PAK7, MAPKAPK2	0.0468285
